# Supplementary material for: Polyarylene Ether Nitrile/Modified Hollow Silica Composite Films for Ultralow Dielectric Properties and Enhanced Thermal Resistance
Source: Polymers (Basel). 2025 Jun 11;17(12):1623. doi: 10.3390/polym17121623 (PMC12197190; doi:10.3390/polym17121623)
Supplement: Supplementary file 1 [file polymers-17-01623-s001.zip]

Archive with 1 entries (1 files):
- polymers-3674187-supplementary.pdf
